# Supplementary material for: Monitoring variability in parameter estimates for lumped parameter models of the systemic circulation using longitudinal hemodynamic measurements
Source: Biomed Eng Online. 2023 Apr 13;22:34. doi: 10.1186/s12938-023-01086-y (PMC10099701; doi:10.1186/s12938-023-01086-y)
Supplement: Supplementary file 1 — Additional file 1. Table S1. Two-tailed t-tests for parameter means using different models and pressure waveforms. Parameter values averaged over different samples of measurements for both model formulations and choices of data sets. Standard deviations are presented in parentheses. The p-value and 95% confidence interval (CI95%) are obtained by a two-tailed t-test for paired data comparing the mean parameter values using the finger and carotid pressure for the same model formulation, or using the same pressure waveform but different model formulations. “Group” indicates which combination of model and pressure waveform is used to generate the data for the group. “CL” indicates the closed-loop model, and “OL” signifies the open-loop model. “-C” indicates the carotid pressure waveform, and “-F” indicates the finger pressure waveform. The parameters included in the analysis are systemic arterial compliance (Cao), total peripheral resistance (Rsys), time of peak elastance in the left ventricle (tpeak), characteristic aortic impedance (Zao), and maximal left-ventricular elastance (Emax). [file 12938_2023_1086_MOESM1_ESM.csv]

	1st_mean	2nd_mean	Par	CI95%	p-val	Paired mean 1	Paired mean 2	SD mean 1	SD mean 2	Mean diff	SD of mean diff
0	CL-F	CL-C	$C_{\mathrm{ao}}$	[0.33 0.47]	6.396939133647136e-15	1.275352854465113	0.8760872720216513	0.2535377208616667	0.23609652387761884	0.39926558244346183	0.24134358391755878
1	CL-F	CL-C	$R_{\mathrm{sys}}$	[-0.09 -0.07]	8.984425160522117e-15	0.5473286598533592	0.6272764760644586	0.13629120847253282	0.1498869523855519	-0.07994781621109927	0.04881053538938258
2	CL-F	CL-C	$t_{\mathrm{peak}}$	[-0.04 -0.02]	4.469263930078156e-08	0.36431383506794457	0.3959428204641719	0.03649756421968551	0.03269116929587716	-0.03162898539622741	0.033154239315725774
3	CL-F	CL-C	$Z_{\mathrm{ao}}$	[-0. 0.]	0.25132525625898233	0.04966054059406545	0.04847164127212581	0.01438337530680487	0.011494505048637126	0.0011888993219396477	0.007015799985994725
4	CL-F	CL-C	$E_{\mathrm{max}}$	[-0.01 0.1 ]	0.10447861419356608	1.0766122289077906	1.0295656758890115	0.24284059442725167	0.18552967930615027	0.04704655301877906	0.19473839972218468
5	CL-C	OL-C	$C_{\mathrm{ao}}$	[-0.01 0.04]	0.16356166756924057	0.8760872720216513	0.8600342490031976	0.23609652387761884	0.2488747602717108	0.01605302301845389	0.07773121169428407
6	CL-C	OL-C	$R_{\mathrm{sys}}$	[-0.01 -0. ]	0.0006500717251794056	0.6272764760644586	0.6332578263603458	0.1498869523855519	0.14827653598206242	-0.005981350295887455	0.011206803907681489
7	CL-C	OL-C	$t_{\mathrm{peak}}$	[-0. 0.01]	0.1283261334849639	0.3959428204641719	0.391720574896547	0.03269116929587716	0.035659721581791856	0.004222245567625006	0.01869163740537791
8	CL-C	OL-C	$Z_{\mathrm{ao}}$	[0. 0.]	0.0182996629497304	0.04847164127212581	0.046777900552349864	0.011494505048637126	0.010046479247719281	0.0016937407197759355	0.004745943507579567
9	CL-C	OL-C	$E_{\mathrm{max}}$	[-0. 0.12]	0.05002866878985904	1.0295656758890115	0.9683469489242794	0.18552967930615027	0.2599491653661852	0.06121872696473197	0.20853004180873813
10	CL-F	OL-F	$C_{\mathrm{ao}}$	[0.03 0.08]	2.5975239860809628e-05	1.275352854465113	1.2206256489982372	0.2535377208616667	0.25630603691907106	0.05472720546687632	0.08026381786964527
11	CL-F	OL-F	$R_{\mathrm{sys}}$	[-0.01 -0. ]	1.7598313080462085e-06	0.5473286598533592	0.5520631865055852	0.13629120847253282	0.13644451009983477	-0.004734526652226015	0.0059287092383259535
12	CL-F	OL-F	$t_{\mathrm{peak}}$	[0. 0.01]	0.0002379209737460106	0.36431383506794457	0.35629307170068125	0.03649756421968551	0.04043997864878035	0.008020763367263442	0.01379442618415219
13	CL-F	OL-F	$Z_{\mathrm{ao}}$	[0. 0.]	0.0004664700291981077	0.04966054059406545	0.04870745464912355	0.01438337530680487	0.014545187693908536	0.0009530859449418962	0.0017339117378736078
14	CL-F	OL-F	$E_{\mathrm{max}}$	[0.02 0.13]	0.013182071539069765	1.0766122289077906	1.0011095362336928	0.24284059442725167	0.3161687622367686	0.07550269267409776	0.20072895346610142
15	OL-F	OL-C	$C_{\mathrm{ao}}$	[0.29 0.43]	1.9335687818171234e-14	1.2206256489982372	0.8600342490031976	0.25630603691907106	0.2488747602717108	0.3605913999950393	0.22520793033228126
16	OL-F	OL-C	$R_{\mathrm{sys}}$	[-0.09 -0.07]	8.270736307782831e-16	0.5520631865055852	0.6332578263603458	0.13644451009983477	0.14827653598206242	-0.0811946398547607	0.04626503972913777
17	OL-F	OL-C	$t_{\mathrm{peak}}$	[-0.05 -0.03]	3.4201268278601226e-09	0.35629307170068125	0.391720574896547	0.04043997864878035	0.035659721581791856	-0.03964974876349086	0.035204823579333654
18	OL-F	OL-C	$Z_{\mathrm{ao}}$	[-0. 0.]	0.1281541548682768	0.04870745464912355	0.046777900552349864	0.014545187693908536	0.010046479247719281	0.0019295540967736865	0.008538077977577625
19	OL-F	OL-C	$E_{\mathrm{max}}$	[0.01 0.06]	0.01994182321102101	1.0011095362336928	0.9683469489242794	0.3161687622367686	0.2599491653661852	0.032762587309413255	0.09314506959799226
